# Supplementary material for: Scoring sleep using respiration and movement-based features
Source: MethodsX. 2022 Mar 31;9:101682. doi: 10.1016/j.mex.2022.101682 (PMC9048076; doi:10.1016/j.mex.2022.101682)
Supplement: Supplementary file 5 [file mmc5.zip]

Archive with 1 entries (1 files):
- mmc5.smr
